# Supplementary material for: Clinical association analysis of ependymomas and pilocytic astrocytomas reveals elevated FGFR3 and FGFR1 expression in aggressive ependymomas
Source: BMC Cancer. 2017 May 3;17:310. doi: 10.1186/s12885-017-3274-9 (PMC5415775; doi:10.1186/s12885-017-3274-9)
Supplement: Supplementary file 2 — Description of data: Overview of targeted sequencing cohort and the obtained results. (XLSX 101 kb) [file 12885_2017_3274_MOESM2_ESM.xlsx]

## Sheet: Tampere cohort
Sample ID	Cancer	Location	Age (years)	FGFR1 score	FGFR3 score TMA	FGFR3 score whole slide	5' partner	3' partner	Evidence	Protein-level outcome	Notes	IDH1/IDH2 status	CDKN2A copy number	CDKN2A mutation	PTEN copy number	PTEN mutation	ATRX copy number	ATRX mutation	RB1 copy number	RB1 mutation	TP53 copy number	TP53 mutations (NP_000537)	EGFR copy number	EGFR mutations	PDGFRA copy number	FGFR3 mutations (NM_000142)	PIK3CA copy number	PIK3CA mutations	RELA mutations	RELA rearrangements	BRAF rearrangements	TERT promoter mutation
Epe001	Anaplastic ependymoma	Cerebrum	≥ 16	2	1	2	None	None	N/A	N/A		IDH1 wt	Hemizygous deletion	No change	No change	No change	No change	No change	No change	No change	No change	No change	No change	No change	No change	No change	No change	No change	No change	No change	No change	No change
Epe002	Anaplastic ependymoma	Cerebrum	≥ 16	2	2	1-3	None	None	N/A	N/A	Samples Epe002 (1st surgery) and Epe003 (3rd surgery) have been derived from the same patient.	IDH1 wt	Hemizygous deletion	Homozygous stopgain	No change	No change	No change	No change	No change	No change	No change	No change	No change	No change	No change	No change	No change	No change	No change	orf-RELA KCNIP4-RELA	No change	No change
Epe003	Ependymoma (grade 2)	Cerebrum	≥ 16	2	2	0-3	None	None	N/A	N/A	Samples Epe002 (1st surgery) and Epe003 (3rd surgery) have been derived from the same patient.	IDH1 wt	Hemizygous deletion	Homozygous stopgain	No change	No change	No change	No change	No change	No change	No change	No change	No change	No change	No change	No change	No change	No change	No change	orf-RELA KCNIP4-RELA	RP11-63A23.2-BRAF (chr15:89490281 -> BRAF exon 11)	No change
Epe004	Ependymoma (grade 2)	Cerebrum	< 16	N/A	3	0-3	None	None	N/A	N/A	Samples Epe004 (1st surgery) and Epe005 (2nd surgery) have been derived from the same patient.	IDH1 wt	No change	Stopgain (contamination)	No change	No change	No change	No change	No change	No change	No change	No change	No change	No change	No change	No change	No change	No change	No change	KCNIP4-RELA	No change	chr5:1295478:A>G
Epe005	Ependymoma (grade 2)	Cerebrum	< 16	3	1	0-2	None	None	N/A	N/A	Samples Epe004 (1st surgery) and Epe005 (2nd surgery) have been derived from the same patient.	IDH1 wt	No change	No change	No change	No change	No change	No change	No change	No change	No change	No change	No change	No change	No change	No change	No change	No change	No change	No change	No change	chr5:1295478:A>G
Epe006	Ependymoma (grade 2)	Cerebrum	< 16	2	2	0-2	None	None	N/A	N/A		IDH1 wt	No change	No change	No change	No change	No change	No change	No change	No change	No change	No change	No change	No change	No change	No change	No change	No change	No change	No change	No change	No change
Plex001	Choroid plexus carcinoma	Cerebellopontine angle	≥ 16	0	2	1-3	None	None	N/A	N/A		IDH1 wt	No change	No change	Duplication	No change	No change	Homozygous p.R2115G	No change	No change	Homozygous deletion	No change	No change	No change	No change	No change	No change	No change	No change	No change	No change	No change
Plex013	Choroid plexus papilloma	Cerebrum	< 16	1	2	2-3	None	None	N/A	N/A		IDH1 wt	No change	No change	No change	No change	No change	No change	No change	No change	No change	Hemizygous p.G245S	No change	No change	No change	No change	No change	No change	Hemizygous upstream chr11:65431345:C>T	No change	No change	No change
Pilo001	Pilocytic astrocytoma	Cerebellum	≥ 16	1	3	3	None	None	N/A	N/A		IDH1 wt	No change	No change	No change	No change	No change	No change	No change	No change	No change	No change	No change	No change	No change	No change	No change	No change	No change	No change	KIAA1549-BRAF	No change
Pilo002	Pilocytic astrocytoma	Cerebellum	≥ 16	2	2	2-3	None	None	N/A	N/A		IDH1 wt	No change	No change	No change	No change	No change	No change	No change	No change	No change	No change	No change	No change	No change	No change	No change	No change	No change	No change	No change	No change
Pilo003	Pilocytic astrocytoma	Cerebrum	< 16	1	1	0-2	None	None	N/A	N/A		IDH1 wt	No change	No change	No change	No change	No change	No change	No change	No change	No change	No change	No change	No change	No change	No change	No change	No change	No change	No change	No change	No change
Pilo004	Pilocytic astrocytoma	Cerebrum	< 16	2	0	N/A	None	None	N/A	N/A		IDH1 wt	No change	No change	No change	No change	No change	No change	No change	No change	No change	No change	No change	No change	No change	No change	No change	No change	No change	No change	No change	No change
